# Supplementary material for: Proteomic Profiling and Epitope Analysis of the Complex α-, γ-, and ω-Gliadin Families in a Commercial Bread Wheat
Source: Front Plant Sci. 2018 Jun 19;9:818. doi: 10.3389/fpls.2018.00818 (PMC6018075; doi:10.3389/fpls.2018.00818)
Supplement: Supplementary file 2 [file Data_Sheet_1.XLSX]

## Sheet: Supp. Table 1
Supplementary Table 1. Average normalized volume of each spot
Alpha-gliadin
No.Spot	1st %Vol	2nd %Vol	3rd %Vol	average	SD
19	0.218761	0.238107	0.223253	0.226707	0.0101249
21	0.302958	0.271101	0.28802	0.28736	0.0159388
23	0.353006	0.322313	0.388207	0.354509	0.0329727
25	1.46475	1.27563	1.60156	1.44731	0.163663
26	1.40194	1.49248	1.47672	1.45705	0.04837
27	0.944549	0.997916	1.10726	1.01657	0.0829448
28	1.62146	1.8624	1.48364	1.65583	0.191705
29	1.032	1.06007	1.08772	1.05993	0.0278603
30	1.14557	1.34989	1.10083	1.19876	0.132778
31	1.30678	1.38429	1.26813	1.31973	0.0591534
32	0.681754	0.678734	0.596771	0.65242	0.0482168
33	2.35677	2.17749	2.16505	2.2331	0.107279
34	3.32373	3.18885	3.29041	3.26766	0.0702582
35	0.347057	0.394326	0.364827	0.368737	0.0238758
36	2.77509	2.61685	2.94724	2.77973	0.165244
37	3.17552	3.22703	3.28758	3.23004	0.0560907
38	1.43902	1.57603	1.4957	1.50358	0.0688444
39	2.55596	2.64139	2.14095	2.4461	0.267698
40	3.19739	2.77938	3.10084	3.02587	0.218857
43	0.75184	0.731894	0.62711	0.703615	0.0670014
44	0.989692	1.18925	1.10462	1.09452	0.100162
45	0.850646	0.958309	0.840642	0.883199	0.0652392
46	0.807465	0.749361	0.719598	0.758808	0.0446888
47	2.82813	2.53451	2.71216	2.6916	0.147886
50	0.358826	0.326587	0.435438	0.373617	0.0559126
51	1.61307	1.52973	1.49567	1.54616	0.0603992
53	1.17787	1.30736	1.31943	1.26822	0.0784778
54	0.810298	0.683019	0.862223	0.78518	0.0922047
63	0.759934	0.717854	0.814639	0.764142	0.0485295
91	0.969302	0.865756	0.831601	0.888886	0.0717053
92	0.688604	0.663938	0.7385	0.697014	0.0379858
Sum	42.2497	41.7918	41.9163	41.986	0.236758
Gamma-gliadin
No.Spot	1st %Vol	2nd %Vol	3rd %Vol	average	SD
10	0.0806161	0.0942207	0.0951601	0.089999	0.00813936
11	0.0939094	0.105378	0.0899221	0.0964032	0.00802405
13	0.652066	0.346264	0.749684	0.582671	0.210472
14	0.941939	0.643765	1.12758	0.904428	0.244079
15	0.366805	0.227422	0.864638	0.486288	0.33499
16	0.850284	0.68345	0.737978	0.757237	0.0850681
17	0.671597	0.383374	0.50354	0.519504	0.144773
24	0.60588	0.623677	0.645357	0.624971	0.0197703
41	1.73787	1.53227	1.51674	1.59563	0.123431
48	0.734314	0.79463	0.79908	0.776008	0.0361766
49	2.54824	2.37393	2.51691	2.47969	0.0929236
52	0.579639	0.626764	0.60926	0.605221	0.0238207
56	0.346058	0.396299	0.284272	0.34221	0.0561126
58	2.01458	1.9402	2.11619	2.02366	0.0883454
59	1.46792	1.57991	1.33745	1.46176	0.121347
60	0.9212	0.996268	0.991088	0.969519	0.0419253
61	0.412937	0.322044	0.489438	0.40814	0.0838001
62	0.776092	0.775405	0.786126	0.779208	0.00600129
64	0.607772	0.636453	0.564671	0.602965	0.0361316
65	0.711076	0.67333	0.736649	0.707018	0.0318539
66	4.6045	4.45501	4.5941	4.5512	0.083468
67	0.19784	0.258018	0.265327	0.240395	0.0370345
70	0.386722	0.405795	0.346028	0.379515	0.0305283
73	1.27227	1.3323	1.24461	1.28306	0.0448297
93	0.457077	0.38581	0.386333	0.40974	0.0409959
94	0.335827	0.336033	0.337141	0.336334	0.000706717
95	0.323719	0.385034	0.394351	0.367701	0.0383736
96	0.465711	0.48827	0.435956	0.463312	0.0262394
Sum	25.1645	23.8013	25.5656	24.8438	0.924809
Ommega-gliadin
No.Spot	1st %Vol	2nd %Vol	3rd %Vol	average	SD
97	0.419069	0.42581	0.498194	0.447691	0.0438666
Sum	0.419069	0.42581	0.498194	0.447691	0.0438666
LMW-GS
No.Spot	1st %Vol	2nd %Vol	3rd %Vol	average	SD
55	0.37786	0.339983	0.460223	0.392689	0.0614763
57	0.375074	0.356973	0.432489	0.388179	0.0394267
68	0.901813	0.913262	0.819942	0.878339	0.0508962
69	0.675169	0.750919	0.739395	0.721828	0.0408163
71	1.13135	1.15879	1.06162	1.11725	0.0500953
72	0.850261	0.880447	0.884225	0.871644	0.0186146
74	0.584271	0.579715	0.586248	0.583411	0.00335027
75	1.00622	1.02498	0.912073	0.981091	0.0605029
76	0.731209	0.699848	0.675606	0.702221	0.0278774
77	1.07546	1.13043	1.14196	1.11595	0.0355361
78	4.26702	4.29161	4.04061	4.19975	0.138364
Sum	11.9757	12.127	11.7544	11.9524	0.187378
inhibitor
No.Spot	1st %Vol	2nd %Vol	3rd %Vol	average	SD
88	1.6206	1.66282	1.70615	1.66319	0.0427762
90	1.26056	1.4908	1.30987	1.35374	0.121228
Sum	2.88116	3.15362	3.01602	3.01693	0.136232
Purinin
No.Spot	1st %Vol	2nd %Vol	3rd %Vol	average	SD
79	0.615922	0.546838	0.76352	0.642093	0.110686
80	0.923391	0.960684	0.919276	0.93445	0.022812
81	0.558454	0.555029	0.580759	0.564747	0.0139719
Sum				2.14129
Other
No.Spot	1st %Vol	2nd %Vol	3rd %Vol	average	SD
82	0.197599	0.181543	0.215222	0.198121	0.0168456
84	0.916571	0.934785	0.929728	0.927028	0.00940239
Sum	3.21194	3.17888	3.4085	1.12515	0.124137
unknown
No.Spot	1st %Vol	2nd %Vol	3rd %Vol	average	SD
1	0.230755	0.395886	0.27813	0.30159	0.0850285
2	0.573363	0.84523	0.620332	0.679642	0.145314
3	0.466723	0.532877	0.473291	0.490964	0.0364463
4	0.223707	0.31387	0.236797	0.258125	0.0487185
5	0.218044	0.28237	0.263995	0.254803	0.0331335
6	0.214893	0.286661	0.324875	0.275476	0.0558376
7	1.50474	2.18881	1.52975	1.7411	0.38793
8	0.282191	0.365699	0.328741	0.325544	0.0418457
9	0.973876	1.43066	1.03389	1.14614	0.24822
12	0.147934	0.18927	0.166952	0.168052	0.0206899
18	3.80316	3.4648	3.40197	3.55664	0.215789
20	0.213495	0.183059	0.178798	0.191784	0.0189226
22	0.289085	0.356504	0.269713	0.305101	0.0455582
42	0.857121	0.657689	0.732511	0.749107	0.100746
83	0.214359	0.186795	0.240663	0.213939	0.0269365
85	1.41706	1.4147	1.32191	1.38456	0.0542664
86	1.02882	0.979279	1.036	1.0147	0.0308846
87	0.651151	0.586236	0.59414	0.610509	0.0354182
89	0.546508	0.560268	0.52842	0.545065	0.0159729
98	0.240912	0.300886	0.280115	0.273971	0.0304554
Sum	14.0979	15.5215	13.841	14.4868	0.905267
	Mean of %Vol
α-gliadins	41.986
γ-gliadins	24.8438
ω-gliadins	0.44769
LMW-GS	11.9524
non-gluten proteins	6.283
unknown	14.4868
	99.9997

## Sheet: Supp. Table 2
Supplementary Table2. Identification of 2-DE spots in gliadin extract fractions from Korean wheat cv. Keumkang flour by MS/MS.
Spot #	Average Spot vol.	# of unique peptide	Coverage (%)	Predominant Protein Accession Number	Protein Group	Organism	Amino acid sequencea
1	0.30159			no ID
2	0.679642			no ID
3	0.490964			no ID
4	0.258125			no ID
5	0.254803			no ID
6	0.275476			no ID
7	1.7411			no ID
8	0.325544			no ID
9	1.14614			no ID
10	0.089999	19	46	BU Gamma#5	γ-gliadin	T. aestivum cv Butte 86	mktlliltilamaitistanmqvdpsgqvqwpqqqLVPQPQQPLSQQPQQAFPQPQQTFPHQPQQQVPQPQQPQQPFlqpqqAFPQQPQQPFPQTqqpqqpfpqqpqqpfpqtqqpqqpfpqqpqqpfpqqpqqpfpqtqqpqqpfpqqpqqpfpqtqqpqqpfpqfqqphqpFHQPQQQFPQPQQPQQSFPQQQRPFIQPSLQQRlnpcknILLQQCKPASlvsslwsIIWPQSDCQvmqqqccqeLAQIPQQLQCAAihsvvhsiivqqqqqqqqqqqqqqqgmhILLPLSQQQQLGQGTLVQGQGIIQPQQLAQLEAIRSLVLQTLPTMCNvyvppecsiirapfasivagiggq
11	0.0964032	13	26	BU Gamma#5	γ-gliadin	T. aestivum cv Butte 86	mktlliltilamaitistanmqvdpsgqvqwpqqqLVPQPQQPLSQQPQQAFPQPQQTFPHQPQQQVPQPQQPQQPFlqpqqAFPQQPQQPFPQTqqpqqpfpqqpqqpfpqtqqpqqpfpqqpqqpfpqqpqqpfpqtqqpqqpfpqqpqqpfpqtqqpqqpfpqfqqphqpFHQPQQQFPQPQQPQQSFPQQQRPFIQPSLQQRlnpcknILLQQCKPASlvsslwsIIWPQSDCQvmqqqccqeLAQIPQQLQCAAihsvvhsiivqqqqqqqqqqqqqqqgmhILLPLSQQQQLGQGTLVQGQGIIQPQQLAQLEAIRSLVLQTLPTMCNvyvppecsiirapfasivagiggq
12	0.168052			no ID
13	0.582671	32	64	BU Gamma#5	γ-gliadin	T. aestivum cv Butte 86	mktlliltilamaitistanmqvdpsgqvqwpqqqLVPQPQQPLSQQPQQAFPQPQQTFPHQPQQQVPQPQQPQQPFlqpqqAFPQQPQQPFPQTqqpqqpfpqqpqqpfpqtqqpqqpfpqqpqqpfpqqpqqpfpqtqqpqqpfpqqpqqpfpqtqqpqqpfpqfqqphqpFHQPQQQFPQPQQPQQSFPQQQRPFIQPSLQQRlnpcknILLQQCKPASlvsslwsIIWPQSDCQvmqqqccqeLAQIPQQLQCAAihsvvhsiivqqqqqqqqqqqqqqqgmhILLPLSQQQQLGQGTLVQGQGIIQPQQLAQLEAIRSLVLQTLPTMCNvyvppecsiirapfasivagiggq
14	0.904428	44	54	BU Gamma#5	γ-gliadin	T. aestivum cv Butte 86	mktlliltilamaitistanmqvdpsgqvqwpqqqLVPQPQQPLSQQPQQAFPQPQQTFPHQPQQQVPQPQQPQQPFlqpqqAFPQQPQQPFPQTqqpqqpfpqqpqqpfpqtqqpqqpfpqqpqqpfpqqpqqpfpqtqqpqqpfpqqpqqpfpqtqqpqqpfpqfqqphqpFHQPQQQFPQPQQPQQSFPQQQRPFIQPSLQQRlnpcknILLQQCKPASlvsslwsIIWPQSDCQvmqqqccqeLAQIPQQLQCAAihsvvhsiivqqqqqqqqqqqqqqqgmhILLPLSQQQQLGQGTLVQGQGIIQPQQLAQLEAIRSLVLQTLPTMCNvyvppecsiirapfasivagiggq
15	0.486288	24	46	BU Gamma#5	γ-gliadin	T. aestivum cv Butte 86	mktlliltilamaitistanmqvdpsgqvqwpqqqLVPQPQQPLSQQPQQAFPQPQQTFPHQPQQQVPQPQQPQQPFlqpqqAFPQQPQQPFPQTqqpqqpfpqqpqqpfpqtqqpqqpfpqqpqqpfpqqpqqpfpqtqqpqqpfpqqpqqpfpqtqqpqqpfpqfqqphqpFHQPQQQFPQPQQPQQSFPQQQRPFIQPSLQQRlnpcknILLQQCKPASlvsslwsIIWPQSDCQvmqqqccqeLAQIPQQLQCAAihsvvhsiivqqqqqqqqqqqqqqqgmhILLPLSQQQQLGQGTLVQGQGIIQPQQLAQLEAIRSLVLQTLPTMCNvyvppecsiirapfasivagiggq
16	0.757237	55	56	BU Gamma#5	γ-gliadin	T. aestivum cv Butte 86	mktlliltilamaitistanmqvdpsgqvqwpqqqLVPQPQQPLSQQPQQAFPQPQQTFPHQPQQQVPQPQQPQQPFlqpqqAFPQQPQQPFPQTqqpqqpfpqqpqqpfpqtqqpqqpfpqqpqqpfpqqpqqpfpqtqqpqqpfpqqpqqpfpqtqqpqqpfpqfqqphqpFHQPQQQFPQPQQPQQSFPQQQRPFIQPSLQQRlnpcknILLQQCKPASlvsslwsIIWPQSDCQvmqqqccqeLAQIPQQLQCAAihsvvhsiivqqqqqqqqqqqqqqqgmhILLPLSQQQQLGQGTLVQGQGIIQPQQLAQLEAIRSLVLQTLPTMCNvyvppecsiirapfasivagiggq
		31	56	BU_LMW-GS_PCR#2	LMW-GS METSRV	T. aestivum cv Butte 86	mktflifallavaatsaiaqmetsrvpglekpwqqqplppqqqppcsqqqqpfpqqqqpIIILQQSPFSQQQQPVLPQQQPVIILQQPPFSQQQQPvlpqqppfsqqqqqqqqqqppfsqqqqpVLPQQPPFSQQQQPPfsqqqqpssqqppfpqqhqqfpqqqipvvqpsvlqqLNPCKVFLQQQCSHVAMSQRLARSQMWQQSSCHvmqqqccqqlpqipeqsrseairaIVYSIILQEQQQGFVQPQQQQPQQSGQGVSQHQQQSQQQQQLGQCSFQQPQQLQQLGQQPQQQQIPQGIFLQPHQISQLEVMTSIALRTLPTMCGVNVPLYSSTTIMPFSIGTGVGGY
17	0.519504	24	51	BU Gamma#5	γ-gliadin	T. aestivum cv Butte 86	mktlliltilamaitistanmqvdpsgqvqwpqqqLVPQPQQPLSQQPQQAFPQPQQTFPHQPQQQVPQPQQPQQPFlqpqqAFPQQPQQPFPQTqqpqqpfpqqpqqpfpqtqqpqqpfpqqpqqpfpqqpqqpfpqtqqpqqpfpqqpqqpfpqtqqpqqpfpqfqqphqpFHQPQQQFPQPQQPQQSFPQQQRPFIQPSLQQRlnpcknILLQQCKPASlvsslwsIIWPQSDCQvmqqqccqeLAQIPQQLQCAAihsvvhsiivqqqqqqqqqqqqqqqgmhILLPLSQQQQLGQGTLVQGQGIIQPQQLAQLEAIRSLVLQTLPTMCNvyvppecsiirapfasivagiggq
18	3.55664			No ID
19	0.226707	40	63	BAM08461	α-gliadin	T. aestivum	mktflilsllaivattattAVRFPVPQLQPQNPSQQQPQEQVPLVQQLQYPGQQQPFPPQQPYPQPQPFPSQQPLPQPQPFLPQLPYPQPQPFPPQQPYPQPQPQYPQPQQPisqqqaqqaqqqqqqqqqqqqqqqqqqilqqilqqqqLIPCRDVVLQQHNIAHASSQVLQQSSYQLlqqlccqrLWQIPEQSRCQAihnvvhaiilqqqqqqqqqqqqqqqqqqqqqqqqqqqqqqqqqqqqqqqqqqqqqpssqVSYQQPQQQYPSGQGSFQPSQQNPQAQASVQPQQLPQFEEIRNLARQTLPAMCNVYIPPYCSTTIAPSGIFGTN
20	0.191784			no ID
21	0.28736	30	65	BAM08459	α-gliadin	T. aestivum	mktflilallaivatttttaVRVPVPQLQPQNPSQQQPQEQVPLVQQQQFLGQQQQHFPGQQQPFPPQQPYPQPQPFLPQLPYPQPQPFPPQQSYPQPQPQYPQPQQPisqqqaqlqqqqqqqqqqILQQILQQQLIPCRDVVLQQPNIAHassqVSQQSYQLlqqlccqqLWQTPEQSRCQAihnvihaiilhhqqqqqqqqqqqqqqqqqqqqqqqqqqqqqpssqVSYQQPQQQYPSGQGSFQPSQQNPQAQGFVQPQQLPQFEEIRNLALQTLPAMCNVYIPPYCSTTiapfgimstn
22	0.305101			no ID
23	0.354509	10	27	AFX69625	α-gliadin	T. aestivum	mktflilallaivattatiavrvpvpqLQPQNPSQQQPQEQVPLvqqqqfpgqqqpfppqqpypqpqpfpsqqpylqlqpfpqpqlpypqpqlpypqpqpFRPQQPYPQPQPQYsqpqqpisqqqqqqqqrqqqkqqqqqqqqilqqilqqqlipcrdvvlqqhyiahassqvlqqssyqqlqqlccqqLFQIPEQSRCQAihnvvhaiilhhhqqqqqqpssqvsyqqpqeqypsgqgsFQSSQQNPQAQGSVQPQQLPQFQEIRNLALQTLPAMCNvyippycsttiapfgifgtn
24	0.624971	19	39	AGJ50340	γ-gliadin	T. aestivum	mktlliltiiavalttttaniqvdpsgqvqwpqqqqpfpqpqqpFSQQPQQIFPQPQQTFPHQPQQAFPQPQQTFPHQPQQqfpqpqqpqqpfpqqpqqqfpqpqqpqqpfpqqpqqqfpqpqqpqqpfpqpqqpqlpfpqqpqqpfpqpqqpqqpfpqLQQPQQPLPQPQQPQQPFPQQQQPLIQPYlqqqmnpcknyLLQQCNPVSlvsslvsmilprsdckvmrqqccqqLAQIPQQLQCAAihgivhsiimqqeqqqqqqqqqqqqqqqgiqimrplfqLVQGQGIIQPQQPAQLEVIRSLVLGTLPTMCNVFVPPECSTTKAPfasivadiggq
25	1.44731	47	72	BAM08459	α-gliadin	T. aestivum	mktflilallaivatttttAVRVPVPQLQPQNPSQQQPQEQVPLVQQQQFLGQQQQHFPGQQQPFPPQQPYPQPQPFLPQLPYPQPQPFPPQQSYPQPQPQYPQPQQPisqqqaqlqqqqqqqqqqILQQILQQQLIPCRDVVLQQPNIAHASSQVSQQSYQLlqqlccqqLWQTPEQSRCQAIHNVIHAIILHHQQqqqqqqqqqqqqqqqqqqqqqqqqqqqpssqVSYQQPQQQYPSGQGSFQPSQQNPQAQGFVQPQQLPQFEEIRNLALQTLPAMCNVYIPPYCSTTiapfgimstn
26	1.45705	59	78	BU Alpha#23	α-gliadin	T. aestivum cv Butte 86	mktflilallaivattattAVRVPVPQLQPQNPSQQQPQEQVPLVQQQQFPGQQQQfppqqpyPQPQPFPSQQPYlqLQPFPQPQPFPPQLPYPQPQsfppqqpyqqqqpqyLQPQQPISQQQAQQQQQQQQQQQQQqILQQILQQQLIPCRDVVLQQHNIAHASSQVLQQSTYQLlqqlccqqLLQIPEQSRCQAihnvahAIIMHQQQQQQQEQQQQLQQQQQQQLQQQRQQPSSQVSFQQPQQQYPSSQVSFQPSQLNPQAQGSVQPQQLPQFAEIRNLALQTLPAMCNVYIPPHCSTTiapfgifgtn
27	1.01657	62	85	BAM08455	α-gliadin	T. aestivum	mktflilallaivatttttaVRVPVPQLQPQNPSQQQPQEQVPLVQQQQFLGQQQQQFPGQQQPFPPQQPYPQPQPFLPQLPYPQPQPFPPQQSYPQPQPQYPQPQQPISQQQAQLQQQQQQQQQQQILQQilqqqLIPCRDVVLQQPNIAHASSQVSQQSYQLlqqlccqqLWQTPEQSRCQAIHNVIHAIILHQQQQQQQQQQQQQQQQQQQQQQQPSSqVSYQQPQQQYPSGQGFFQPSQQNPQAQGFVQPQQLPQFEEIRNLALQTLPAMCNVYIPPYCSTTiapfgimstn
28	1.65583	55	73	AFX69606	α-gliadin	T. aestivum	mktflilallaivattattAVRVPVPQLQPQNPSQQQPQEQVPLVQQQQFlgqqqpfppqqpypqpqpfpsqqpylqlqpfpqpqlpysqpqpFRPQQPYPQPQPQYpqpqqpISQQQAQQQQQQQQILQQILQQQLIPCRDVVLQQHNIAHASSQVLQQSSYQQLQQlccqqLFQIPEQSRCQAIHNVVHAIILHHHQQQQQQPSSQVSYQQPQEQYPSGQGSFQSSQQNPQAQGSVQPQQLPQFQEIRNLALQTLPAMCNVYIPPYCSTTiapFGIFGTN
29	1.05993	51	85	ACX71610	α-gliadin	T. aestivum	mktflilaplaivattatiAVRVPVPQLQPQNPSQQQPQEQVPLVQQQQFPGQQQPFPPQQPYPQLQPFPSQQPYMQLQPFPQPQLPYPQPQLPYPQPQPFRPQQSYPQPQPQYSQPQQPISQQQQQQQQQQQQQILQQilqqqLIPCRDVVLQQHSIAHGSSQVLQQSTYQLvqqlccqqLWQIPEQSRCQAIHNVVHAIILHQQQQQQQQQQQQQQQQQQQPlsqvcFQQSQQQYPSGQGSFQPSQQNPQAQGSVQPQQLPQFEEIRNLALETLPAMCNvyippyctIAPVGIFGTN
30	1.19876	80	87	BU Alpha#4	α-gliadin	T. aestivum cv Butte 86	mktflilallaivattatiAVRVPVPQLQPQNPSQQQPQEQVPLVQQQQFPGQQQPFPPQQPYPQPQPFPSQQPYLQLQPFPQPQLPYPQPHLPYPQPQPFRPQQPYPQPQPQYSQPQQPISQQQQQQQQQQQQQILQQILQQQLIPCRDVVLQQHSIAHGSSQVLQQSTYQLvqqlccqqLWQIPEQSRCQAIHNVVHAIILHQQQQQQQQQQQQPLSQVSFQQPQQQYPSGQGSFQPSQQNPQAQGSVQPQQLPQFEEIRNLALETLPAMCNVYIPPYCTiapvgffgtn
31	1.31973	46	78	AKC91211	α-gliadin	T. turgidum subsp. durum	mktflilallaivattattaIRVPVPQLQPQNPSQQQPQEQVPLVQQQQFLGQQQPFPPQQPYPQPQPFPSQQPYLQLQPFPQPQLPYSHPQPFRPQQPYPQPQPQYSQPQQPISQQQQQQQQQQQQQQQQEQQILQQilqqqLIPCMDVVLQQHNIAHGRSQVLQQSTYQLLQELCCQHLWQIPEQSQCQAihnvvhaIILHQQQKQQQQPSSQVSfqqplqqyplgqgSFRPSQQNPQAQGSVQPQQLPQFEEIRNLALQTLPAMCNayippyctiapfgifgtn
32	0.65242	57	70	AFX69619	α-gliadin	T. aestivum	mktflilallaivattattAVRVPVPQLQLQNPSQQQPQEQVPLvqeqqfpgqqqpfppqqpypqpqpfpsqqpyLQLQPFPQPQLPYPQPQPFRPQQPYPQPQPQYSQPQQPISQQQQQQQQQQQQQQQILQQILQQQLIPCRDVVLQQHNIAHGSSQVLQESTYQLVQQLCCQQLWQIPEQSRCQAihnvvhaiilhqqhhhhqqqqqqqqqqpLSQVSFQQPQQQYPSGQGFFQPSQQNPQAQGSFQPQQLPQFEAIRNLALQTLPAMCNVYIPPYCTiapfgifgtn
33	2.2331	95	87	BU Alpha#4	α-gliadin	T. aestivum cv Butte 86	mktflilallaivattatiAVRVPVPQLQPQNPSQQQPQEQVPLVQQQQFPGQQQPFPPQQPYPQPQPFPSQQPYLQLQPFPQPQLPYPQPHLPYPQPQPFRPQQPYPQPQPQYSQPQQPISQQQQQQQQQQQQQILQQILQQQLIPCRDVVLQQHSIAHGSSQVLQQSTYQLvqqlccqqLWQIPEQSRCQAIHNVVHAIILHQQQQQQQQQQQQPLSQVSFQQPQQQYPSGQGSFQPSQQNPQAQGSVQPQQLPQFEEIRNLALETLPAMCNVYIPPYCTiapvgffgtn
34	3.26766	61	84	AKC91203	α-gliadin	T. turgidum subsp. durum	mktflilalltivattattAVRVPVQQLQPQNPSQQQPQEQVPLVQQQQFLGQQQPFPPQQPypqpqpfpsqqpyLQLQPFPQPQLPYSQPQPFRPQQPYPQPQPQYSQPQQPISQQQQQQQQQQQQQEKQQILQQilqqqLIPCMDVVLQQHNIAHGRSQVLQQSTYQLLQELCCQHLWQIPEQSQCQAIHNVVHAIILHQQQKQQQELSSQVSFQQPQQQYPLGQGSFRPSQQNPQAQGSVQPQQLPQFEEIRNQALQTLPAMCNVYIPPYCTiapfgifgtn
35	0.368737	65	89	AKB95609	α-gliadin	T. uratu	mktflilallaivattattaVRVPVPQLQPQNPSQQQPQEQVPLVQQQQFLGQQQPFPPQQPYPQPQPFPSQQPYLQLQPFPQPQLPYSQPQPFRPQQPYPQPQPQYSQPQQPISQQQQQQQQQQQQQEQQEQQILQQILQQQLIPCMDVVLQQHNIAHGRSQVLQQSTYQLlqelccqhLWQIPEQSQCQAIHNVVHAIILHQQQKQQQQPSSQVSFQQPQQQYPLGQGSFRPSQQNPQAQGSVQPQQLPQFEEIRNLALQTLPAMCNVYIPPYCTiapFGIFGTN
36	2.77973	87	89	BU Alpha#10	α-gliadin	T. aestivum cv Butte 86	mktflilallaivattattAVRVPVPQLQLQNPSQQQPQEQVPLVQEQQFPGQQQPFPPQQPYPQPQPFPSQQPYLQLQPFPQPQLPYPQPQPFRPQQPYPQPQPQYSQPQQPISQQQQQQQQQQQQQQQILQQILQQQLIPCRDVVLQQHNIAHGSSQVLQESTYQLVQQLCCQQLWQIPEQSRCQAIHNVVHAIILHQQHHhhhqqqqqqqqqpLSQVSFQQPQQQYPSGQGFFQPSQQNPQAQGSFQPQQLPQFEAIRNLALQTLPAMCNVYIPPYCTIAPFGIFGTN
37	3.23004	87	89	BU Alpha#3	α-gliadin	T. aestivum cv Butte 86	mktflilallaivattatiAVRVPVPQLQPQNPSQQQPQEQVPLVQQQQFPGQQQPFPPQQPYPQPQPFPSQQPYLQLQPFPQPQLPYPQPQLPYPQPQLPYPQPQPFRPQQPYPQSQPQYSQPQQPISQQQQQQQQQQQQKQQQQQQQQILQQILQQQLIPCRDVVLQQHSIAYGSSQVLQQSTYQLvqqlccqqLWQIPEQSRCQAihnvvhaIILHQQQQQQQQQQQPLSQVSFQQPQQQYPSGQGSFQPSQQNPQAQGSVQPQQLPQFEEIRNLALETLPAMCNVYIPPYCTIAPVGIFGTN
38	1.50358	53	74	BU Alpha#12	α-gliadin	T. aestivum cv Butte 86	allaivatttttAVRVPVPQLQPQNPSQQQPQEQVPLVQQQQFLGQQQQQFPGQQQPFPPQQPYPQPQPFLPQLPYPQPQPFPPQQsypqpqpqypqpqqpisqqqaqLQQQQQQQQQQQQILQQILQQQLIPCRDVVLQQPNIAHASSKVSQQSYQLlqqlccqqLWQTPEQSRCQAihnvihaIILHQQQQQQQqqqqqqqqqqqpssqVSYQQPQQQYPSGQGFFQPSQQNPQAQGFVQPQQLPQFEEIRNLALQTLPAMCNVYIPPYCSTTiapfgimstn
39	2.4461	86	86	BU Alpha#23	α-gliadin	T. aestivum cv Butte 86	mktflilallaivattattAVRVPVPQLQPQNPSQQQPQEQVPLVQQQQFPGQQQQFPPQQPYPQPQPFPSQQPYLQLQPFPQPQPFPPQLPYPQPQSfppqqpyqqqqpqyLQPQQPISQQQAQQQQQQQQQQQQQqILQQILQQQLIPCRDVVLQQHNIAHASSQVLQQSTYQLlqqlccqqLLQIPEQSRCQAihnVAHAIIMHQQQQQQQEQQQQLQQQQQQQLQQQRQQPSSQVSFQQPQQQYPSSQVSFQPSQLNPQAQGSVQPQQLPQFAEIRNLALQTLPAMCNVYIPPHCSTTIAPFGIFGTN
40	3.02587	85	88	BU Alpha#8	α-gliadin	T. aestivum cv Butte 86	mktflilallaivattattAVRVPVPQLQPQNPSQQQPQEQVPLVQQQQFPGQQQQFPPQQPYPQPQPFPSQQPYLQLQPFPQPQPFPPQLPYPQPQSFPPQQPYPQQQPQYLQPQQPISQQQAQQQQQQQQQQQQQQQILQQILQQQLIPCRDVVLQQHNIAHASSQVLQQSTYQLLQQLCCQQLLQIPEQSRCQAihnVAHAIIMHQQQQQQQEQQQQLQQQQQQQLHQQRQQPSSQVSFQQPQQQYPSSQVSFQPSQLNPQAQGSVQPQQLPQFAEIRNlalqmlpamcnVYIPPHCSTTiapFGIFGTN
41	1.59563	38	66	AGJ50340	γ-gliadin	T. aestivum	mktlliltiiavalttttaniqvdpsgqvqwpqqqqpfpqpqqpFSQQPQQIFPQPQQTFPHQPQQAFPQPQQTFPHQPQqqfpqpqqpqqpfpqqpqqqfpqpqqpqqpfpqqpqqqFPQPQQPQQPFPQPQQPQLPFPQQPQQPFPQPQQPQQPFPQLQQPQQPLPQPQQPQQPFPQQQQPLIQPYLQQQMNPCKNYLLQQCNPVSlvsslvsmilprsdckvmrqqccqqLAQIPQQLQCAAihgivhsIIMQQEQQQQQQQQQQQQQQQGIQIMRPLFQLVQGQGIIQPQQPAQLEVIRSLVLGTLPTMCNVFVPPECSTTKAPFasIVADIGGQ
42	0.749107			no ID
43	0.703615	49	76	BU Alpha#3	α-gliadin	T. aestivum cv Butte 86	mktflilallaivattatiAVRVPVPQLQPQNPSQQQPQEQVPLVQQQQFpgqqqpfppqqpypqpqpfpsqqpyLQLQPFPQPQLPYPQPQLPYPQPQLPYPQPQPFRPQQPYPQSQPQYSQPQQPISQQQQQQQQQQQQKQQQQQQQQilqqILQQQLIPCRDVVLQQHSIAYGSSQVLQQSTYQLvqqlccqqLWQIPEQSRCQAihnvvhaIILHQQQQQQQQQQQPLSQVSFQQPQQQYPSGQGSFQPSQQNPQAQGSVQPQQLPQFEEIRNLALETLPAMCNVYIPPYCTiapvgifgtn
		31	87	BAM08454	α-gliadin	T. aestivum	mktflilallaivatttttAVRVPVPQLQPQNPSQQQPQEQVPLVQQQQFLGQQQQQFPGQQQPFPPQQPYPQPQPFLPQLPYPQPQPFPPQQSYPQPQPQYPQPQQPISQQQAQLQQQQQQQQQQQQQILQQILQQQLIPCRDVVLQQPNIAHASSKVSQQSYQLlqqlccqqLWQTPEQSRCQAIHNVIHAIILHQQQQQQQQQQQQQQQQPSSQVSYQQPQQQYPSGQGFFQPSQQNPQAQGFVQPQQLPQFEEIRNLALQTLPAMCNVYIPPYCSTTiapfgimstn
		21	62	ACI04085	γ-gliadin	T. aestivum	mniqvdpsgqvqwlqqqLVPQLQQPLSQQPQQTFPQPQQTFPHQPQQQVPQPQQPQQPFLQPQQPFPQQPQQPFPQTQQPQQPFPQQPQQPFPQtqqpqqpfpqQPQQPFPQTQQPQQPFPQLQQPQQPFPQPQQQLPQPQQPQQSFPQQQRSFIQPSLQQQLNPCKNILLQQCKPASLvsslwsIIWPQSDCQvmrqqccqqLAQIPQQLQCAAihsvvhsIIMQQQQQQQQQQGMHiflpLSQQQQVGQGSLVQGQGIIQPQQPAQLEAIRSLVLQTLPSMCNVYVPPECSIMRAPfasivagiggqyr
44	1.09452	37	74	AFX69619	α-gliadin	T. aestivum	mktflilallaivattattaVRVPVPQLQLQNPSQQQPQEQVPlvqeqqfpgqqqpfppqqpypqpqpfpsqqpyLQLQPFPQPQLPYPQPQPFRPQQPYPQPQPQYSQPQQPisqqqqqqqqqqqqqqqILQQILQQQLIPCRDVVLQQHNIAHGSSQVLQESTYQLVQQLCCQQLWQIPEQSRCQAihnvvhaIILHQQHHHHQQQQQQQQQQPLSQVSFQQPQQQYPSGQGFFQPSQQNPQAQGSFQPQQLPQFEAIRNLALQTLPAMCNVYIPPYCTIAPFGIFGTN
45	0.883199	77	91	AFQ13463	α-gliadin	T. aestivum	mktflilallaivattatiAVRVPVPQLQPQNPSQQQPQEQVPLVQQQQFPGQQQPFPPQQPYPQPQPFPSQQPYLQLQPFPQPQLPYPQPQLPYPQPQPFRPQQPYPQPQPQYSQPQQPISQQQQQQQQQILQQILQQQLIPCRDVVLQQHNIAHGRSQVLQQSTYQLvqqlccqqLWQIPEQSRCQAIHNVVHAIILHHHQQQQQQQQPLTQVSFQQPQQQYPSGQGSFQPSQQNPQAQGSVQPQQLPQFEEIRNLALETLPAMCNVYIPPYCTIAQVGIFGTN
46	0.758808	62	84	AKC91236	α-gliadin	T. macha	mktflilallaivattattAVRVPVPQLQPQNPSQQQPQEQVPLVQQQQFLGQQQPFPPQQPYPQPQPFPSQQPYLQLQPFPQPQLPYSQPQPFRPQQPYPQPQPQYSQPQQPiseqqqqqqqqqqqqqqqeqeqqILQQILQQQLIPCMNVVLQQHNIAHGRSQVLQQSTYQLLQELCCQHLWQIPEQSQCQAIHNVVHAIILHQQQKQQQQPSSQVSFQQPLQQYPLGQGSFRPSQQNPQAQGSVQPQQLPQFEEIRNLALQTLPAMCNVYIPPYCTiapFGIFGTN
		29	70	AAP44989	LMW-GS METSCIS	T. aestivum	mktflvfaliavvatsaiaqmetscisglerpwqqqplppqqsFSQQPPFSQQQQQPLPQQPSFSQQQPPFSQQQPILSQQPPFSQQQQPVLPQQSPFSQQQQLVLPPQQQQQQLVQQQIPIVQPSVLQQLNPCKVFlqqqcspvampqrlarsqmwqqsschvmqqqccqqLQQIPEQSRYEAiraiiysIILQEQQQGFVQPQQQQPQQSGQGVSQSQQQSQQQLGQCSFQQPQQQLGQQPQQQQQQVLQGTFLQPHQIAHLEAVTSIALRTLPTMCSvnvpLYSATTSVPFGVGTGVGAy
47	2.6916	79	92	AKC91207	α-gliadin	T. turgidum subsp. durum	mktflilallaivattsttvVRVPVPQLQPQNPSQQQPQEQVPLVQQQQFLGQQQPFPPQQPYPQPQPFPSQQPYLQLQPFPQPQLPYSQPQPFRPQQPYPQPQPQYSQPQQPISQQQQQQQQQQQQQQQQQILQQILQQQLIPCMDVVLQQHNIAHGRSQVLQQSTYQLLQELCCQHLWQIPEQSQCQAIHNVVHAIILHQQQKQQQQPSSQVSFQQPLQQYPLGQGSFRPSQQNPQAQGSVQPQQLPQFEEIRNLALQTLPAMCNVYIPPYCTiapFGIFGTN
48	0.776008	38	72	AAD30440	γ-gliadin	T. spelta	mktlliltilamaitigtanmqvdpssqvqwpqqqpvpqphqpFSQQPQQTFPQPQQTFPHQPQQQFPQPQQPQQQFLQPQQPFPQQPQQPYPQQPQQPFPQTQQPQQLFPQSQQPQQQFSQPQQQFPQPQQPQQSFPQQQPPFIQPSLQQQVNPCKNFLLQQCKPVSLvsslwsmiwpqsdcqvmrqqccqqLAQIPQQLQCAAihtvihsIIMQQEQQQGMHILLPLYQQQQVGQGTLVQGQGIIQPQQPAQLEAIRSLVLQTLPTMCNVYVPPECSIIKAPFSSvvagiggq
		35	57	AHA61701	avenin-like	T. aestivum	mkvfilallalaattaiaqlettcsqgFGQSQQQQQPGQRQLLEQMKPCVAFlqqkcspLRMPFLQTQVEQLSSCQivqyqccqqLAQIPERtrchaIHIVVEAIIQQQSQQQWQEPQQQAQHKSMRMLLENLSLMCNIYVPVQCQQQQQLGQQQQQQLQEQLTPCTTFLQQQCSPVTVPFPQIPVDQPTSCQNvqhqccrqLSQIPEQFRCQAihnvaeairqqqpqrqwqgmyqpqqpaqlesirmslqalrsmcsIYIPVQCPAPTTYNIPLVATYTGGAC
49	2.47969	58	76	AAD30440	γ-gliadin	T. spelta	mktlliltilamaitigtanmqvdpssqvqwpqqqpvpqphqpFSQQPQQTFPQPQQTFPHQPQQQFPQPQQPQQQFLQPQQPFPQQPQQPYPQQPQQPFPQTQQPQQLFPQSQQPQQQFSQPQQQFPQPQQPQQSFPQQQPPFIQPSLQQQVNPCKNFLLQQCKPVSLvsslwsmIWPQSDCQvmrqqccqqLAQIPQQLQCAAIHTvihsIIMQQEQQQGMHILLPLYQQQQVGQGTLVQGQGIIQPQQPAQLEAIRSLVLQTLPTMCNVYVPPECSIIKAPFSSVvagiggq
50	0.373617	31	69	ABQ52124	α-gliadin	T. aestivum	mktflilallaivattattAVRVPVPQLQPQNPSQQQPQEQVPLVQQQQFLGQQQPFPPQQPYPQPQPFPSQQPYLQLQPFPQPQLPYSQPQPFRPQQPYPQPQPQYSQPQQPisqqqqqqqqqqqqqqqqeqqILQQILQQQLIPCMDVVLQQHNLAHGRSQVLQQSTYQLLQELCCQHLWQIPEQSQCQAihnvvhaIILHQQQKQQQQLSSQVSFQQPQQQYPLGQGSfrpsqqnsqaqgsVQPQQLPQFEEIRNlalqtlpamcnvyippyctiapfgifgtn
51	1.54616	39	66	ABQ52124	α-gliadin	T. aestivum	mktflilallaivattattaVRVPVPQLQPQNPSQQQPQEQVPLVQQQQFLGQQQPFPPQQPYPQPQPFPSQQPYLQLQPFPQPQLPYSQPQPFRPQQPYPQPQPQYSQPQQPisqqqqqqqqqqqqqqqqeqqILQQILQQQLIPCMDVVLQQHNLAHGRSQVLQQSTYQLLQELCCQHLWQIPEQSQCQAIHNVVHAIILHQQQKQQQQLSSQVSFQQPQQQYPLGQGSfrpsqqnsqaqgsvqpqqlpqfeeirnlalqtlpamcnvyippyctiapfgifgtn
52	0.605221	35	52	BU Gamma#10	γ-gliadin	T. aestivum cv Butte 86	mktlliltilamattiatanmqvdpsgqvqwpqqqpfpqpqqpFCQQPQRTIPQPHQTfhhqpqqfpqtqqpqqpfpqpqqtfpqqpqlpfpqqpqqpfpqpqqpqqpfpqsqqpqqpfpqpqqqfpqpqqpqqSFPQQQQPAIQSFLQQQMNPCKNFLLQQCNHVSLvssLVSIILPRSDCQVMQQQCCQQLAQIPQQLQCAAihsvahsIIMQQEQQQGVTILRPLFQLAQGLGIIQPQQPAQLEGIRSLVLKTLPTMCNvyvppncstINVPYANIDAGIGGQ
		24	56	AKB95609	α-gliadin	T. uratu	mktflilallaivattattaVRVPVPQLQPQNPSQQQPQEQVPLVQQQQFLGQQQPFPPQQPYPQPQPFPSQQPYLQLQPFPQPQLPYSQPQPFRPQQPYPQPQPQYSQPQQPisqqqqqqqqqqqqqeqqeqqILQQILQQQLIPCMDVVLQQHNiahgrsqVLQQSTYQLlqelccqhlwqipeqsqcqaihnvvhaiilhqqqkqqqqpssqVSFQQPQQQYPlgqgsFRPSQQNPQAQGSVQPQQLPQFEEIRNLALQTLPAMCNVYIPPYCTiapfgifgtn
53	1.26822	62	91	BU Alpha#1	α-gliadin	T. aestivum cv Butte 86	mktflilallaivattatiAVRVPVPQLQPQNPSQQQPQEQVPLVQQQQFPGQQQPFPPQQPYPQPQPFPSQQPYLQLQPFPQPQLPYPQPQLPYPQPQLPYPQPQPFRPQQPYPQSQPQYSQPQQPISQQQQQQQQQQQKQQQQQQQQQILQQILQQQLIPCRDVVLQQHSIAYGSSQVLQQSTYQLvqqlccqqLWQIPEQSRCQAIHNVVHAIILHQQQQQQQQQQQKQPLSQVSFQQPQQQYPSGQGSFQPSQQNPQAQGSVQPQQLPQFEEIRNLALETLPAMCNVYIPPYCTIAPVGIFGTN
54	0.78518	59	92	BU Alpha#1	α-gliadin	T. aestivum cv Butte 86	mktflilallaivattatIAVRVPVPQLQPQNPSQQQPQEQVPLVQQQQFPGQQQPFPPQQPYPQPQPFPSQQPYLQLQPFPQPQLPYPQPQLPYPQPQLPYPQPQPFRPQQPYPQSQPQYSQPQQPISQQQQQQQQQQQKQQQQQQQQQILQQILQQQLIPCRDVVLQQHSIAYGSSQVLQQSTYQLvqqlccqqLWQIPEQSRCQAIHNVVHAIILHQQQQQQQQQQQKQPLSQVSFQQPQQQYPSGQGSFQPSQQNPQAQGSVQPQQLPQFEEIRNLALETLPAMCNVYIPPYCTIAPVGIFGTN
55	0.392689	49	74	BU LMW-GS PCR#2	LMW-GS METSRV	T. aestivum cv Butte 86	mktflifallavaatsaiaqmetsrvpglekpwqqqplppqqqppcsqqqqpfpqqqqpIIILQQSPFSQQQQPVLPQQQPVIILQQPPFSQQQQPVLPQQPPFSQQQQQQQQQQPPFSQQQQPVLPQQPPFSQQQQPPFSQQQQPSSQQPPFPQQHQQFPQQQIPVVQPSVLQQLNPCKvflqqqcshvamsqrlarsqmwqqsschVMQQQCCQQLPQIPEQSRSEAiraIVYSIILQEQQQGFVQPQQQQPQQSGQGVSQHQQQSQQQQQLGQCSFQQPQQLQQLGQQPQQQQIPQGIFLQPHQISQLEVMTSIALRTLPTMCGVNVPLYSSTTIMPFSIGTGVGGY
56	0.34221	47	70	BU Gamma#5	γ-gliadin	T. aestivum cv Butte 86	mktlliltilamaitistanmqvdpsgqvqwpqqqLVPQPQQPLSQQPQQAFPQPQQTFPHQPQQQVPQPQQPQQPFLQPQQAFPQQPQQPFPQTQQPQQPFPQQPQQPFPQTqqpqqpfpqqpqqpfpqqpqqpfpqtQQPQQPFPQQPQQPFPQTQQPQQPFPQFQQPHQPFHQPQQQFPQPQQPQQSFPQQQRPFIQPSLQQRlnpcknILLQQCKPASLvsslwsIIWPQSDCQVMQQQCCQELAQIPQQLQCAAIHSvvhsiivqqqqqqqqqqqqqqqgmhILLPLSQQQQLGQGTLVQGQGIIQPQQLAQLEAIRSLVLQTLPTMCNVYVPPECSIIRAPFASivagiggq
		36	70	ABY58134	LMW-GS METSHIP	T. aestivum	mktflifallavaatsaiaqMETSHIPGLEKPSQQQPLPlqqilwyhqqqpIQQQPQPFPQQPPCSQQQQPPlsqqqqppFSQQQPPFSQQELPILPQQPPFSQQQQPQFSQQQQPFPQQQQPLLLQQPPFSQQRPPFSQQQQQPVLPQQPPFSQQQQQQPILPQQPPFSQHQQPVLPQQQIPYVQPSILQQLNPCKVFlqqqcspvampqslarsqmlwqsschVMQQQCCQQLPRIPEQSRYDAiraiiysIVLQEQQHGQGFNQPQQQQPQQSVQGvsqpqqqqkqlgqcsfqrpqqqqlgqwpqqqqvpqgtlLQPHQIAQLELMTSIALRTLPMMCSVNVPVYGTTTSVPFGVGTQVGAY
57	0.388179	68	81	BU LMW-GS PCR#2	LMW-GS METSRV	T. aestivum cv Butte 86	mktflifallavaatsaiaqmetsrvpglekpwqqqplppqqqppcSQQQQPFPQQQQPIIILQQSPFSQQQQPVLPQQQPVIILQQPPFSQQQQPVLPQQPPFSQQQQQQQQQQPPFSQQQQPVLPQQPPFSQQQQPPFSQQQQPSSQQPPFPQQHQQFPQQQIPVVQPSVLQQLNPCKvflqqqcshvamsqrLARSQMWQQSSCHVMQQQCCQQLPQIPEQSRSEAiraivysIILQEQQQGFVQPQQQQPQQSGQGVSQHQQQSQQQQQLGQCSFQQPQQLQQLGQQPQQQQIPQGIFLQPHQISQLEVMTSIALRTLPTMCGVNVPLYSSTTIMPFSIGTGVGGY
		22	44	BU gamma#5	γ-gliadin	T. aestivum cv Butte 86	mktlliltilamaitistanmqvdpsgqvqwpqqqLVPQPQQPLSQQPQQAFPQPQQTFPHQPQQQVPQPQQPQQPFlqpqqAFPQQPQQPFPQTqqpqqpfpqqpqqpfpqtqqpqqpfpqqpqqpfpqqpqqpfpqtqqpqqpfpqqpqqpfpqtqqpqqpfpqFQQPHQPFHQPQQQFPQPQQPQQSFPQQQRPFIQPSLQQRlnpcknILLQQCKPASlvsslwsIIWPQSDCQvmqqqccqeLAQIPQQLQCAAihsvvhsiivqqqqqqqqqqqqqqqgmhILLPLSQQQQlgqgtLVQGQGIIQPQQLAQLEAirsLVLQTLPTMCNVYVPPECSiirapfasivagiggq
		20	57	BAS02443	α-gliadin	T. aestivum	mktfiilallaivattattaVTVPVPQlqpqnpsqqqpqkqvpLVQQQQFLGQQQPFPPQQPYPQPQPFPSQQPYPQPQPFLPQLPYPRPQPFLPQQPYPQPEPQYPQPQQPisqqqqqqqqqqqqILQQILQQQLIPCRDVILQQHNIAHASSQVLQQSTYQLlqqlccqqLWQIPEQSRCQAiqnvvhaiilhqqqqrqqqqqqqqqqqqqqqqqqqqqqqqqqqqqqqqpssqVSFQQPQQQYPSGQGSFQPSQQNPQAQSSVQHQQLPQFEEIRNLALQTLPAVCNVYIPPYCSTTiapfgifgtn
58	2.02366	54	83	BU Gamma#2	γ-gliadin	T. aestivum cv Butte 86	mktlliltilamaitigtaniqvdpsgqvqwlqqqLVPQLQQPLSQQPQQTFPQPQQTFPHQPQQQVPQPQQPQQPFLQPQQPFPQQPQQPFPQTQQPQQPFPQQPQQPFPQTQQPQQPFPQQPQQPFPQTQQPQQPFPQLQQPQQPFPQPQQQLPQPQQPQQSFPQQQRSFIQPSLQQQLNPCKNILLQQCKPASLvsslwsIIWPQSDCQvmrqqccqqLAQIPQQLQCAAihsvvhsIIMQQQQQQQQQQGMHIFLPLSQQQQVGQGSLVQGQGIIQPQQPAQLEAIRSLVLQTLPSMCNVYVPPECSIMRAPFASIVAGIGGQ
		36	91	ABS72161	α-gliadin	Thinopyrum ponticum x T. aestivum	mktflilallaivattatiAVRVPVPQLQPQNPSQQQPQEQVPLVQQQQFPGQQQPFPPQQPYPQPQPFPSQQPYLQLQPFPQPQLPYPQPQLPYPQPQLPYPQPQPFRPQQPYPQSQPQYSQPQQPISQQQQQQQQQQQKQQQQQQQQQILQQILQQQLIPCRDVVLQQHSIAYGSSQVLQQSTYQlvqqlccqqLWQIPEQSRCQAIHNVVHAIILHQQQQQQQQQQQKQPLSQVSFQQPQQQYPSGQGSFQPSQQNPQAQGSVQPQQLPQFEEIRNLALETLPAMCNVYIPPYCTIAPVGIFGTN
59	1.46176	39	56	BU Gamma#4	γ-gliadin	T. aestivum cv Butte 86	mktllivtilamattiatanmqvdpgyqvhwPQQQPFPQPQQPFCQQPQQTIPQPHQTFHHQPQQTFPQPQQTYPHQPQQQFPQTQQPQQPFPQPQQtfpqqpqlpfpqqpqqpfpqpqqpqqqfpqSQQPQQPFPQPQQQFLQPQQPQQSFPQQQQPLIQLSLQQQMNPCKNFLLQQCNPVSlvssLISMILPRSDCQVMQQQCCQQLAQIPQQLQCAAihsvvhsIIMQQEQRQGVQirrplfqLVQGQGIIQPQQPAQLEVIRSLVLRTLPTMCNVYVSPDCSTINAPFASIVVGIGGQ
		38	70	AFX69641	α-gliadin	T. aestivum	mktflilvllaivattattaVRFPVPQLQPQNPSQQQPQEQVPLVQQQQFLGQQQPFPPQQPYPQPQPFPSQLPYLQLQPFPQPQLPYSQPQPFRPQQPYPQPQPQYSQPQQPisqqqqqqqqqqqqqqqqqqqILQQILQQQlipcrdvvlqqhnIAHGSSQVLQQSTYQLlqelccqhLWQIPEQSQCQAihnvvhaIILHQQQKQQQQPSSQVSFQQPLQQYPLGQGSFRPSQQNPQAQGSVQPQQLPQFEEIRNLALQTLPAMCNvyippyctiapfgifgtn
60	0.969519	48	75	BU Gamma#7	γ-gliadin	T. aestivum cv Butte 86	mktlliltilamaitiatanmqvdpsgqvqwpqqqpFLQPHQPFSQQPQQIFPQPQQTFPHQPQQQFPQPQQPQQQFLQPRQPFPQQPQQPYPQQPQQPFPQTQQPQQPFPQSKQPQQPFPQPQQPQQSFPQQQPSLIQQSLQQQLNPCKNFLLQQCKPVSLvsslwsIILPPSDCQvmrqqccqqLAQIPQQLQCAAihsvvhsIIMQQEQQEQLQGVQILVPLSQQQQVGQGILVQGQGIIQPQQPAQLEVIRSLVLQTLPTMCNVYVPPYCSTirapfasivasiggq
61	0.40814	30	61	BU Gamma#7	γ-gliadin	T. aestivum cv Butte 86	mktlliltilamaitiatanmqvdpsgqvqwpqqqpflqphqpfsqqpqqIFPQPQQTFPHQPQQQFPQPQQPQQQFLQPRQPFPQQPQQPYPQQPQQPFPQTqqpqqpfpqSKQPQQPFPQPQQPQQSFPQQQPSliqqsLQQQLNPCKNFLLQQCKPvslvsslwsIILPPSDCQvmrqqccqqLAQIPQQLQCAAihsvvhsIIMQQEQQEQLQGVQILVPLSQQQQVGQGILVQGQGIIQPQQPAQLEVIRSLVLQTLPTMCNvyvppycstirapfasivasiggq
62	0.779208	39	67	BU Gamma#4	γ-gliadin	T. aestivum cv Butte 86	mktllivtilamattiatanmqvdpgyqvhwpqqqpfpqpqqpfcqqpqqtipqphqtFHHQPQQTFPQPQQTYPHQPQQQFPQTQQPQQPFPQPQQtfpqqpqlpfpqqpqqpfpqpqqpqqqfpqSQQPQQPFPQPQQQFLQPQQPQQSFPQQQQPLIQLSLQQQMNPCKNFLLQQCNPVSLVSSLISMILPRSDCQvmqqqccqqLAQIPQQLQCAAIHSvvhsIIMQQEQRQGVQIRRPLFQLVQGQGIIQPQQPAQLEVIRSLVLRTLPTMCNVYVSPDCSTINAPFASIVVGIGGQ
		28	76	AKC91207	α-gliadin	T. turgidum subsp. durum	mktflilallaivattsttvVRVPVPQLQPQNPSQQQPQEQVPLVQQQQFLGQQQPFPPQQPYPQPQPFPSQQPYLQLQPFPQPQLPYSQPQPFRPQQPYPQPQPQYSQPQQPisqqqqqqqqqqqqqqqqqILQQILQQQLIPCMDVVLQQHNiahgrsqVLQQSTYQLlqelccqhLWQIPEQSQCQAihnvvhaIILHQQQKQQQQPSSQVSFQQPLQQYPLGQGSFRPSQQNPQAQGSVQPQQLPQFEEIRNLALQTLPAMCNvyippyctIAPFGIFGTN
63	0.764142	51	90	AKC91229	α-gliadin	T. macha	mktflilallaivattaatAVRVPVPQLQPQNPYQQQPQEHVPLVQQQQFLGQQQQFPPQQPYLQLQPFSQPQLPYSQPRPFRQQQPYPQPQPQYSQPQQPISHQQQQQQQQQQQQQQQQQHQQQQQRQQQQILQQILQQQLIPCMDVVLQQHNIAHGSSQVLQQSTYQLLQELCCQHLWQIPEKSQCQAIYNVVHAIILHQQqkkqqqpssqISFQQPQQQYPSGQGSFRPSQQNPQAQGSVQPQQLPQFEEIRNLVLQTLPAMCNVYIPPYCTIAPFGIFGTN
64	0.602965	31	75	ACJ03455	γ-gliadin	T. aestivum	mktlfiltilamattiatanmqvdpsgqvqwPQQQPFRQPQQPFYQQPQHtfpqpqqTFPHQPQQQFPQPQQPQQQFPQPQQPQQPFPQPQQAQLPFPQQPQQPFPQPQQPQQPFPQSqqpqqpfpqpqqpqqSFPQQQQPLIQPYLQQQMNPCKNYLLQQCNPVSlvssLVSMILPRSDCQVMQQQCCQQLAQIPRQLQCAAihsvvhsIVMQQEQQQGIQILRPLFQLVQGQGIIQPQQPAQYEVIRSLVLRTLPNMCNVYVRPDCSTINAPFASivagisgq
65	0.707018	39	56	BU Gamma#4	γ-gliadin	T. aestivum cv Butte 86	mktllivtilamattiatanmqvdpgyqvhwpqqqpfpqpqqpFCQQPQQTIPQPHQTfhhqpqqtfpqpqqtyphqpqqqfpqtqqpqqpfpqpqqtfpqqpqlpfpqqpqqpfpqpqqpqqqfpqSQQPQQPFPQPQQQFLQPQQPQQSFPQQQQPLIQLSLQQQMNPCKNFLLQQCNPvslvssLISMILPRSDCQVMQQQCCQQLAQIPQQLQCAAihsvvhsIIMQQEQRQGVQirrplfqLVQGQGIIQPQQPAQLEVIRSLVLRTLPTMCNVYVSPDCSTINAPFASIVVGIGGQ
66	4.5512	54	61	BU Gamma#6	γ-gliadin	T. aestivum cv Butte 86	mktlfiltilamattiatanmqvdpsgqvqwPQQQPFRQPQQPFYqqpqqtfpqpqqafphqpqqqfpqpqqpqqqfpqpqqpqqpfpqpqqAQLPFPQQPQQPFPQPQQPQQPFPQsqqpqqpfpqpqqpqqsfpqqqqpLIQPYLQQQMNPCKNYLLQQCNPVSLVSSLVSMILPRSDCQVMQQQCCQQLAQIPRQLQCAAIHSVVHSIVMQQEQQQGIQILRPLFQLVQGQGIIQPQQPAQYEVIRSLVLRTLPNMCNVYVRPDCSTINAPFASivagisgq
67	0.240395	16	46	ACJ03500	γ-gliadin	T. uratu	mktlfiptilamattiatanmqvdpsgqvqwpqqqpfrqpqqpfyqqpqqtfpqpqqTFPHQPQQQFPQPQQPQQQFPQPQQPQQPfpqpqqAQLPFPQQPQQPFPQPQQPQQPFPQsqqpqqpfpqpqqpqqsfpqqqqpliqpyLQQQMNPCKNYLLQQCNPVSlvsslvsmilprsdcqvmqqqccqqlaqiprqlqcaaihsvvhsIIMQQEQQQGIQILRPlfqlvqgqgIIQPQQPAQYEVIRSLVLRTLPNMCNvyVRPDCSTINAPFASivagisgq
68	0.878339	53	82	AAV92011	LMW-GS METSCIP	T. aestivum	mktwvvfallavvatsaiaqmetscipglerpwqqqpLQQKETFPQQPPSSQQQQPFPQQPPFLQQQPSFSQQPLFSQKQQPVLPQQPAFSQQQQTVLPQQPAFSQQQHQQLLQQQIPIVHPSILQQLNPCKVFLQQQCSPVAMPQHlarsqmwqqsscnVMQQQCCQQLPRIPEQSRYEAiraIIFSIILQEQQQGFVQPQQQQPQQSVQGVYQPQQQSQQQLGQCSFQQPQQQLGQQPQQQQVQKGTFLQPHQIARLEVMTSIALRTLPTMCSVNVPLYSSITSAPLGVGSRVGAY
69	0.721828	52	73	AAV92011	LMW-GS METSCIP	T. aestivum	mktwvvfallavvatsaiaqmetscipglerpwqqqpLQQKETFPQQPPSSQQQQPFPQQPPFLQQQPSFSQQPLFSQKQQPVLPQQPAFSQQQQTVLPQQPAFSQQQHQQLLQQQIPIVHPSILQQLNPCKVflqqqcspvampqhlarsqmwqqsscnvmqqqccqqlprIPEQSRYEAiraIIFSIILQEQQQGFVQPQQQQPQQSVQGVYQPQQQSQQQLGQCSFQQPQQQLGQQPQQQQVQKGTFLQPHQIARLEVMTSIALRTLPTMCSVNVPLYSSITSAPLGVGSRVGAY
70	0.379515	41	49	BU Gamma#9	γ-gliadin	T. aestivum cv Butte 86	mktlliltilamattiatanmqvdpssrvqwpqeqpppqsqqpFSQQPQQIFPQPQQTFPHQPQQAFLQPQQTFPRrpqqqfpqpqqpqqpfpqpqqpqlpfpqqpqqpfpqpqqpqqpfpqsqqpqqpfpqpqqqfpqpqqpqqsfpqqqqwmiqsFLQQQMNPCKNFLLQQCNPVSLVSSLVSIILPRSDCQlmqqqccqqLAQIPQQLQCAAihnVAHSIIMQQEQQRGVQILRPLFQLAQGLGIIQPQQPAQLEGirpLVLKTLPTMCNvyvppdcstINVPYAS
71	1.11725	63	80	BU LMW-GS PCR#3	LMW-GS METRCIP	T. aestivum cv Butte 86	mktflifallavaatsaiaqmetrcipglerpwQQQPLPPQQTFPQQPLFSQQQQQQLFPQQPSfsqqqppfwQQQPPFSQQQPILPQQPPFSQQQQLVLPQQPPFSQQQQPVLPPQQSPFPQQQQQHQQLVQQQIPVVQPSILQQLNPCKVFLQQQCSPVAMPQRlarsqmlqqsschVMQQQCCQQLPQIPQQSRYEAIRAIIYSIILQEQQQVQGSIQSQQQQPQQlgqcVSQPQQQSQQQLGQQPQQQQLAQGTFLQPHQIAQLEVMTSIALRILPTMCSVNVPLYRTTTSVPFGVGTGVGAy
72	0.871644	80	79	BU LMW-GS PCR#3	LMW-GS METRCIP	T. aestivum cv Butte 86	mktflifallavaatsaiaqmetrcipglerpwQQQPLPPQQTFPQQPLFSQQQQQQLFPQQPSfsqqqppfwQQQPPFSQQQPILPQQPPFSQQQQLVLPQQPPFSQQQQPVLPPQQSPFPQQQQQHQQLVQQQIPVVQPSILQQLNPCKVFLQQQCSPVAMPQRLARSQMLQQSSCHvmqqqccqqlpqipqqsryeaIRAIIYSIILQEQQQVQGSIQSQQQQPQQLGQCVSQPQQQSQQQLGQQPQQQQLAQGTFLQPHQIAQLEVMTSIALRILPTMCSVNVPLYRTTTSVPFGVGTGVGAY
73	1.28306	57	80	BU Gamma#2	γ-gliadin	T. aestivum cv Butte 86	mktlliltilamaitigtaniqvdpsgqvqwlqqqLVPQLQQPLSQQPQQTFPQPQQTFPHQPQQQVPQPQQPQQPFLQPQQPFPQQPQQPFPQTqqpqqpfpqqpqqpfpqTQQPQQPFPQQPQQPFPQTQQPQQPFPQLQQPQQPFPQPQQQLPQPQQPQQSFPQQQRSFIQPSLQQQLNPCKNILLQQCKPASLvsslwsIIWPQSDCQvmrqqccqqLAQIPQQLQCAAIHSVVHSIIMQQQQQQQQQQGMHIFLPLSQQQQVGQGSLVQGQGIIQPQQPAQLEAIRSLVLQTLPSMCNVYVPPECSIMRAPFASIVAGIGGQ
74	0.583411	53	78	AEI00658	LMW-GS METSHIP	T. aestivum	mktflifallavaatsaiaqMETSHIPSLEKPLQQQPLPLQQilwyqqrqpiqqqpqpfpqqppcsqqqqppLSQQQQPPFSQQQPPFLQQQQPVLPQQPPFSQQQQQFPQQQQPLLPQQPPFSQQQPPFSQQQQQPPFSQQQQQPILPQQPPFSQHQQPVLPQQQIPSVQPSILQQLNPCKVFLQQQCSPVAMPQSlarsqmlwqsschVMQQQCCRQLPQIPEQSRYDAIRAIIYSIVLQEQQHGQGLNQPQQQQPQQSVQGVSQPQQQQKQLGQCSFQQPQQQQlgqwpqqqqvpqgtLLQPHQIAQLEVMTSIALRTLPTMCSVNVPVYGTTTIVPFGVGTRVGAY
75	0.981091	58	83	ABC84366	LMW-GS MENSHIP	T. aestivum	mktflifallavaatsaiaqmenSHIPGLEKPSQQQPLPLQQTLSHQQQQQPVQQQPQPFPQQQPCSQQQQPPLSQQQQPPFSQQQPPFSQQQQPSFSQQQQPPFSQQQPPFSQQQQPVLPQQPSFSQQQLPPFSQQQPPFSQQQQPVLPQQPPFSQQQQPILPQQPPFSQQQQQPVLPQQQILFVHPSILQQLNPCKVFLQQQCSPVAMPQSLARSQMlqqsschvmqqqccqqLLQIPQQSRYEAiraiiysIILQEQQQVQGSIQTQQQQPQELGQCVSQPQQQSQQQLGQQPQQQQLAQGTFLQPHQIAQLEVMTSialrtlptmcrVNVPLYRTTTSVPFGVGAGvgay
76	0.702221	63	78	ABY58134	LMW-GS METSHIP	T. aestivum	mktflifallavaatsaiaqMETSHIPGLEKPSQQQPLPLQQilwyhqqqpiqqqpqpfpqqppcsqqqqppLSQQQQPPFSQQQPPFSQQELPILPQQPPFSQQQQPQFSQQQQPFPQQQQPLLLQQPPFSQQRPPFSQQQQQPVLPQQPPFSQQQQQQPILPQQPPFSQHQQPVLPQQQIPYVQPSILQQLNPCKVFLQQQCSPVAMPQSlarsqmlwqsschVMQQQCCQQLPRIPEQSRYDAiraIIYSIVLQEQQHGQGFNQPQQQQPQQSVQGVSQPQQQQKQLGQCSFQRPQQQQlgqwpqqqqvpqgtlLQPHQIAQLELMTSIALRTLPMMCSVNVPVYGTTTSVPFGVGTQVGAY
77	1.11595	62	87	AAS10189	LMW-GS ISQQQ	T. aestivum	mktflvfallalaaasavaQISQQQQQPPFSQQQQPPFSQQQQSPFSQQQQQPPFLQQQQPPFSQQPPISQQQQPPFSQQQQPQFSQQQQPPYSQQQQPPYSQQQQPPFSQQQQPPFSQQQQPPFSQQQQQPPFTQQQQPSFSQQPPISQQQQQQQQQQQPFTQQQQPPFSQQPPISQQQQPPFSQQQQPPFSQQQQIPVIHPSVLQQLNPCKVFLQQQCIPVAMQRClarsqmlqqsichvmqqqccqqLRQIPEQSRHESiraiiysIILQQQQQQQQQQQQGQSIIQYQQQQPQQLGQCVSQPQQQLQQQLGQQPQQQQLAHGTFLQPHQIAQLEVMTSIALRTLPTMCSVNVPLYETTTSVPLGVGIGVGvy
78	4.19975	86	84	ACA63869	LMW-GS MENSHIP	T. aestivum	mktflifallavaatsaiaqmenSHIPGLERPSQQQPLPPQQTlthhqqqqpIQQQPHQFPQQQPCSQQQQQPPLSQQQQPPFSQQQQPPFSQQQQPVLPQQPSFSQQQLPPFSQQQQPPFSQQQQPvlpqqpsFSQQQLPPFSQQLPPFSQQQQPVLPQQPPFSQQQLPPfsqqlppfsqqqqpVLPQQPPFSQQQQQPILPQQPPFSQQQQPVLLQQQIPFVHPSILQQLNPCKVFLQQQCSPVAMPQSlarsqmLQQSSCHVMQQQCCQQLPQIPQQSRYEAiraIVYSIILQEQQQVQGSIQTQQQQPQQLGQCVSQPQQQSQQQLGQQPQQQQLAQGTFLQPHQIAQLEVMTSIALRTLPTMCNVNVSLYRTTTRVPFGVGTGVGGY
79	0.642093	7	34	BU purinin#2 (BQ804660)	purinin	T. aestivum cv Butte 86	mkkflvlaliviaatttaaepftafriasepqhpsspeqqptlqpqehpvphqklnpcrdaLLHQCSPVADMSFlrsqvvqhsscLVMWEQCCQQlkaipkqsrceaihnvvhaIILQQQKQLvqgtstqpqqqqqqgqqehgqgssqpqhqqqqqqldqgwivaIGTWVIQTVPAMCDVHVPPYCYTTISSSSDVTTGMGGY
80	0.93445	7	34	BU purinin#1 (BQ838917)	purinin	T. aestivum cv Butte 86	mkkflvlalivvaatttaaepftafrtawephhpsspeqqptpqpqeqpvphqkLNPCRDALLQQCSPVADMSFLRSQvvqhsscLVMWEQCCQQlkaipkqsrceaIHNVVHAIVLQQQQQLVQGistqpqqqqqqgqqqqgqgssqpqqqtqldqgwiavigtwviqtipamcdvhvppycyttISPSIDVTTGMGGY
81	0.564747	16	51	BU purinin#3 (BQ804472)	purinin	T. aestivum cv Butte 86	mkkflvlalivvaatttaaepftafrsawepqhpsspehqptpqpqehpvphqkLNPCRDALLQQCSPVADMSFLRSQvvqhsscLVMWEQCCQQlkaipkqsrceaIHNVVHAIILQQQQQLVQATSTQPQQQQQQGQQQQQGLGSSQPQQQTQLDQGWIAvigtwviqtipamcdvhvppycyttISPSSDVTTDMGGY
82	0.198121	12	43	BU avenin-like-a#2	avenin-like	T. aestivum cv Butte 86	mktmfilallaftatsavaqlyttcsqgygqcqqqpqpqpqmntcaaflqqciqtpyvqsqmwqasscqlmrqqccqpLAQISEQARCQAVCSVSQIIMRQQQGQRFGQPQQQQGQSFGQPQQQVPVEIMRMVLQTLPSMCSvnipqyctttpcstITPAIYSIPMTatcaggac
83	0.213939			no ID
84	0.927028	6	16	AGH06195	puroindoline a	A. comosa	mkalfligllalvastafaqyrevvgsydaaggggaqqcpvetkLNSCRNYLldrcstmkdfpvtwrwwkwwkggcqellgeccsrlgqlppqcrcnIIQGSIQGDLGGIFGfqrdraskviqeaknmpprcnqgppcnipgtigyyw
85	1.38456			no ID
86	1.0147			no ID
87	0.610509			no ID
88	1.66319			no ID
89	0.545065	6	38	WDAI BU-3	AAI	T. aestivum cv Butte 86	msmktvfsvlllcmlvatpiaaeydawsvnsgpwmcypgyaFKVPALPGCRPvlkLQCNGSQVPEAvlrdccqqladisewcrcgalysmLDSMYKEHGVQEGQAGTGAFPSCRREvvkltaasitavcklpIVIDASGDGAYvckgvaaypda
90	1.35374	6	26	CAA39099	AAI (CM2)	T. turgidum subsp. durum	maskssithlllaavlvsvfaaaaatgpycypgmglpsnplegcreyvaqqtcgvgivgspvstepgntprdrcckelydasqhcrceavryFIGRTSDPNSGVLKDLPGCPREPQRDfakvLVTPGHCNVMTvhntpyclgldi
91	0.888886	34	72	AFF27490	α-gliadin	T. uratu	mktflilallaivattattAVRVPVPQLQPQNPSQQQPQEQVPLVQQQQFLGQQQPFPPQQPYPQPQPFPSQQPYLQLQPFPQPQLPYSQPQPFRPQQPYPQPQPQYSQPQQPISQQQQQQQQQQQQQQQQQqqilqqilqqqlipcmdVVLQQHNiahgrsqVLQQSTYQllqelccqhLWQIPEQSQCQAihnvvhaIILHQQQKQQQQPSSQvsfqhplqqypLGQGSFRPSQQNPQAQGSVQPQQLPQFEEIRNLALQTLPAMCNVYIPPYCTiapfgifgtn
92	0.697014	38	65	ABD85199	α-gliadin	T. aestivum	mktflilallaivattatiAVRVPVPQLQPQNPSQQQPQEQVPLvqqqqfpgqqqpfppqqpypqpqpfpsqqpylqLQPFPQPQLPYPQPQLPYPQPQLPYPQPQPFRPQQPYPQSQPQYsqpqqpISQQQQQQQQQQQQKQQQQQQQQilqqILQQQLIPCRDvvlqqhsiaygssqVLQQSTYQlvqqlccqqLWQIPEQSRCQAihnvvhaIILHQQQQQQQQQQQPlsqvsFQQPQQQYPSGQGSFQPSQQNPQAQGSVQPQQLPQFEEIRNLALETLPAMCNVYIPPYCTiapvgifgtn
93	0.40974	27	48	BU Gamma#7	γ-gliadin	T. aestivum cv Butte 86	mktlliltilamaitiatanmqVDPSGQVQWPQQQPFLQPHQPFSQQPQQIFPQPQQTFPHQPQQQFPQPQQPQQQFLQPRQPFPQQPQQPYPQQPQQPFPQTQQPQQPFPQskqpqqpfpqpqqpqqsfpqqqpsliqqslqqqlnpcknfllqqckpvslvsslwsIILPPSDCQvmrqqccqqlaqipqqlqcaaihsvvhsIIMQQEQQEQlqgvqilvplsqqqqvgqgilvqgqgIIQPQQPAQLEvirsLVLQTLPTMCNVYVPPYCSTirapfasivasiggq
94	0.336334	17	49	BU Gamma#7	γ-gliadin	T. aestivum cv Butte 86	mktlliltilamaitiatanmqVDPSGQVQWPQQQPFLQPHQPFSQQPQQIFPQPQQTFPHQPQQQFPQPQQPQQQFLQPRQPFPQQPQQPYPQQPQQPFPQTQQPQQPFPQskqpqqpfpqpqqpqqsfpqqqpsliqqslqqqlnpcknfllqqckpvslvsslwsIILPPSDCQvmrqqccqqlaqipqqlqcaaihsvvhsIIMQQEQQEQLQGvqilvplsqqqqvgqgilvqgqgIIQPQQPAQLEvirsLVLQTLPTMCNVYVPPYCSTirapfasivasiggq
95	0.367701	13	26	BU Gamma#5	γ-gliadin	T. aestivum cv Butte 86	mktlliltilamaitistanmqvdpsgqvqwpqqqlvpqpqqplsqqpqqAFPQPQQTFPHQPQQQVPQPQQPQQPFlqpqqAFPQQPQQPFPQTqqpqqpfpqqpqqpfpqtqqpqqpfpqqpqqpfpqqpqqpfpqtqqpqqpfpqQPQQPFPQTQQPQQPFPQfqqphqpFHQPQQQFPQPQQPQQSFPQQQRPfiqpslqqrlnpcknillqqckpaslvsslwsiiwpqsdcqvmqqqccqelaqipqqlqcaaihsvvhsiivqqqqqqqqqqqqqqqgmhillplsqqqqlgqgtlvqgqgiiqpqqlaqleairsLVLQTLPTMCNvyvppecsiirapfasivagiggq
		12	41	ACY08820	LMW-GS METSHIP	T. aestivum	metshipgLEKPSQQQPLPlqqilwyhqqqpIQQQPQPFPQQPPCSQQQQPPlsqqqqppFSQQQPPFSQQELPilpqqppfsqqqqpqFSQQQQPFPQQQQPLllqqppfsqqrppfsqqqqqpVLPQQPPFSQQQQQQPILPQQPPFSQHQQPVLPQQQIPYvqpsilqqlnpckvflqqqcspvampqslarsqmlwqsschvmqqqccqqlpripeqsrydairaiiysIVLQEQQHGQGFNQPQQQQPQQSvqgvsqpqqqqkqlgqcsFQRPQQQQlgqwpqqqqvpqgtllqphqiaqlelmtsiaLRTLPMMCSvnvpvygtttsvpfgvgtrvgay
96	0.463312	13	27	BU Gamma#5	γ-gliadin	T. aestivum cv Butte 86	mktlliltilamaitistanmqvdpsgqvqwpqqqlvpqpqqplsqqpqqAFPQPQQTFPHQPQQQVPQPQQPQQPFlqpqqAFPQQPQQPFPQTqqpqqpfpqqpqqpfpqtqqpqqpfpqqpqqpfpqqpqqpfpqtqqpqqpfpqqpqqpfpqTQQPQQPFPQfqqphqpFHQPQQQFPQPQQPQQSFPQQQRPFiqpslqqrlnpcknillqqckpaslvsslwsIIWPQSDCQvmqqqccqelaqipqqlqcaaihsvvhsiivqqqqqqqqqqqqqqqgmhillplsqqqqlgqgtlvqgqgiiqpqqlaqleairsLVLQTLPTMCNvyvppecsiirapfasivagiggq
		13	40	AAS10187	LMW-GS ISQQQ	T. aestivum	mktflvfallalaaasavaqisqqqqqppFSQQQQPPFSQQQQSPfsqqqqqppflqqqqppFSQQPPISQQQQPPfsqqqqpqFSQQQQPPYSQQQQPPYSQQQQPPfsqqqqppfsqqqqppflqqqqqppftqqqqpsfsqqppISQQQQQQQQQQQPftqqqqppfsqqppisqqqqppFSQQQQPPFSQQQQIPVIHPSvlqqlnpckvflqqqcipvamqrclarsqmlqqsichvmqqqccqqLRQIPEQSRHESiraiiysIILQQQQQQQQQQQQGQSIIQYQQQQPQQlgqcvsqpqqqlqqqlgqqpqqqqlahgtflqphqiaqlevmtsiaLRTLPTMCSvnvpLYETTTSVPLGvgigvgvy
97	0.447691	17	42	ADF58069	ω1,2-gliadin	T. monococcum	arqlnpsdqelqspqqLYPQQPYPQQPYPPQQPFPTPQQyfphqsqqpfsppqqpfpqpqqatpLQPQQPFPQQPQQPQQAFPQPQQQfplqpqqqfpqpqqpqqsfpqqpqrpqpfpqqpeqiisqqsfLLQPQQPFPQQPEQivsqqpqqLFSQSQQPFPQQPQQPFPLQPQQPFPQQPAQIIAQQPQQPSPlrpqqpflwqpqqpflqqpqqpfpqpqqvvqiipqqpqqpfsqsqqpfpqqpqqpfpLQPQQPFPQQSAQiipqqpqqsfplqpqqsflrqsqqpfLQQPQQPSPQPQQvvqIIPQQPQQPFPLhtnqpqqpypqqqpsgvve
98	0.273971			no ID
A1	n/a	42	64	BAE20328	ω5-gliadin	T. aestivum	mktfiifvllamamniasasrllsprgkeLHTPQEQFPQQQQFPQPQQFPQQQIPQQHQIPQQPQQFPQQQQflqqqqipqqqipqqhqipqqpqqfpqqqqfpqQHQSPQQQFPQQQFPQQKLPQQEFPQQQISQQPQQLPQQQQIPQQPQQFLQQQQFPQQQPPQQHQFPQQqlpqqqqipqqqqipqqpqqipqqQQIPQQPQQFPQQQfpqQQFPQQQFPQQEFPQQQQFPQQQiarqpqqLPQQQQIPQQPQQFPQQQQFPQQqspqqqqfpqqqFPQQQQLPQKQFPQpqqipqqqqipqqpqqfpqqqFPQQQQFPQQQEFPQQQFPQQQFHQQQLPQQQFPQQQFPQQQFPQQQQFPQQQQLTQQQFPRPQQSPEQQQFPQQqfpqqppqq…
A2	n/a	33	58	BAE20328	ω5-gliadin	T. aestivum	mktfiifvllamamniasasrllsprgkeLHTPQEQFPQQQQFPQPQQFPQQQIPQQHQIPQQPQQFPQQQQflqqqqipqqqipqqhqipqqpqqfpqqQQFPQQHQSPQQQfpqqQFPQQKLPQQEFPQQQISQQPQQLPQQQQIPQQPQQFLQQQQFPQQQPPQQHQFPQQqlpqqqqipqqqqipqqpqqipqqQQIPQQPQQFPQQQfpqqqfpqqqfpqqefpqqqqfpqqqiarqpqqlpqqqqipqqpqqfpqqqqfpqqQSPQQQQFPQQQFPQQQQLPQKQFPQPQQIPQQQQIPQQPQQFPQQQFPQQQQFPQQQEFPQQQFPQQQfhqqqlpqqqfpqqqfpqqqfpqqqqfpqqqqLTQQQFPRPQQSPEQQqfpqqqFPQQPPQQ…
A3	n/a	64	71	CAR82267	ω5-gliadin	T. aestivum	mgrllsprgkeLHTPQEQFPQQQQFPQPQQFPQQqilqQHQIPQQPQQFPQQQQflqqqqipqqqipqqhqipqqpqqfpqqqfpqqqqfpqQHQSPQQQFPQQQFPQQQLPQQEFSQQQISQQPQQLPQQQQIPQQPQQFLQQQQFPQQQPPQQHQFPQQQLPQQQQIPQQQQIPQQPQQIPQQQQIPQQPKQFPQQQFPQQQFPQQQFPQQEFPQQQQFPQQQIAQQPQQLPQQQQIPQQPQlfpqqqqfpqqqspqqqqfpqqqFPQQQQLPQQQFPQPQQIPQQQQIPQQPQQFPQQqFPQQQQFPQQQEFPQQQFPQQQfhqqqlpqqqpsgsdvisicgl
A4	n/a	10	24	BAN29067	ω1,2-gliadin	T. aestivum	ARELNPSNKELQSPQQSFshqqqpfpqqpypqqpypsqqpypsqqpfptpqqqfpqqsqqpfTQPQQPTPLqpqqpfpqqpqqpqqpfpqpqqpfpwqpqqpfpqtqqsfplqpqqpfpqqpqqpfpqpqlpfpqqseqiipqqpqqpfplqpqqpfpqqpqqpfpqpqqpipvqpqQSFPQQSQQSQQPFaqpqqlfpelqqpipqqpqqpfplqpqqpfpqqpqqpfpqqpqqsfpqqpqqpfpqqpqqpfpqqpqqpfpqqpqqpfplRPQQPFPQQPQQSQQsfpqpqpqqpqqpsILQPQQPLPQQPQQPFQQPQQQlsqqpeqtisqqpqqpfpqqphqpqqpypqqqpyGSSLTSIGGQ
A5	n/a	15	48	BAN29067	ω1,2-gliadin	T. aestivum	arelnpsnKELQSPQQSFshqqqpfpqqpypqqpypsqqpypsqqpfptpqqqfpqqsqqpfTQPQQPTPLqpqqpfpqqpqqpqqpfpqpqqpfpwqpqqpfpqtqqsfplqpqqpfpqqpqqpfpqpqlpfpqqseqIIPQQPQQPFPLQPQQPFPQQPQQPFPQPQQPIPvqpqQSFPQQSQQSQQPFaqpqqlfpeLQQPIPQQPQQPFPlqpqqpfpqqpqqpfpqqpqqsfpqqpqqpfpqqpqqpfpqqpqqpfpqqpqqpfpLRPQQPFPQQPQQSQQSFPQPQPQQPQQPSILQPQQPLPQQPQQPFQQPQQQlSQQPEQTISQQPQQPFPQQPHQPQQPYPQQQPYGSSLTSIGGQ
A6	n/a	15	37	CAI78903	ω-gliadin	T. aestivum	msrllspsdqqlqspqqqfpeeqsypqqpypqQAFPIPQQYSPHQPQQPFPQPQRPTPLqsqqpfpqqpkqpqqsfsqpqqqfplqpqqpfpqpqqpipqqprqpfpeqpqrpqqpqqsfpqpqqqfpLQPQQPFPQPQQPQQPfpqqpqrpqqsfpqqpeqIIPQQPQQPFPlqpqqqfpeqseqiisqqrqqpfSLQPQQPFSQPQQPLsqqpgqiipqqpqqpspLQPQQPFPQQPEQIIPQQPQQPFLLQSQQPFHQQPEQiisqqpqqpfslqpqqpFSQPQQPFPQQPGQiipqqpqqpfplqpqqpfpqqpqqpfpLQPQQSFPQQPQQPFPQPQQafpeqgeqiipqqpqqpfplqphqpqqpypqq
a peptides identified by MS/MS are shown in uppercase.

## Sheet: Supp. Table 3
Supplementary Table 3. Sequences of the first repetitive domain containing CD epitopes from γ-gliadins assigned to the Gli-A1, Gli-B1 and Gli-D1 loci by Salentijn et al. (2012). Sequences were deduced from contigs assembled from 717 transcripts from T. aestivum obtained from NCBI.
Locus	Group	Symbol	Deduced amino acid sequence
Gli-A1
	6	Ag6-I	QPQQQFPQPQQPQQPFPQQPQQQFPQPQQPQQPFPQQPQQQFPQPQQPQQPFPQPQQPQLPFPQQPQQPFPQPQQPQQPFPQLQQPQQPLPQPQQPQQPFPQQQQPLIQPY
	6	Ag6-II	QPQQPFPQPQQPQLPFPQQPQQPFPQPQQPQQPFPQLQQPQQPLPQPQQPQQPFPQQQQPLIQPY
	6	Ag6-III	PQQQFPQPQQPQQQFPQPQQPQQPFPQQPQQQFPRPQQPQQPFPQPQQPQLPFPQQPQQPFPQPQQPQQPFSQLQQPQQPLPQPQQSQQPFSQQQQSLIQPY
	7	Ag7-I	PQQQFPQPQQPQQQFPQPQQPQQPFPQPQQAQLPFPQQPQQPFPQPQQPQQPFPQSQQPQQPFPQPQQPQQSFPQQQQPLIQPY
	7	Ag7-II	GQQPQQPFPQPQQPQQPFPQSQQPQQPFPQPQQPQQSFPQQQQPLIQPY
Gli-B1
	3	Bg3-I	FPQQPQLPFPQQPQQPFPQPQQPQQQFPQSQQPQQPFPQPQQQFLQPQQPQQSFPQQQQPLIQLS
	5	Bg5-I	QPQQPFPQPQQPQLPFPQQPQQPFPQPQQPQQPFPQSQQPQQPFPQPQQQFPQPQQPQQSFPQQQQWMIQSF
	5	Bg5-II	QQPQLPFPQQPQQPFPQPQQPQQPFPQSQQPQQPFPQPQQQFPQPQQPQQSFPQQQQPAIQSF
	5	Bg5-III	QPFPQPQQPQQPFPQSQQPQQPFPQPQQQFPQPQQPQQSFPQQQQLMIQSF
	5	Bg5-IV	QPQQPQQPFPQSQQPQQPFPQPQQQFPQPQQPQQSFPQQQQPAIQSF
	8	Bg8-I	LQPQQPFPQQPQQPFPQTQQPQQPFPQQPQQPFPQTQQPQQPFPQFQQPHQPFPQPQQQFPQPQQPQQSFPQQQRPFIQPS
Gli-D1
	9	Dg9-I	FLQPQQAFPQQPQQPFPQTQQPQQPFPQQPQQPFPQTQQPQQPFPQQPQQPFPQTQQPQQPFPQQPQQPFPQTQQPQQPFPQLQQPQQPFPQPQQQLPQPQQPQQSFPQQQRSFIQPS
	9	Dg9-II	FLQPQQPFPQQPQQPFPQTQQPQQPFPQQPQQPFPQTQQPQQPFPQQPQQPFPQTQQPQQPFPQLQQPQQPFPQPQQQLPQPQQPQQSFPQQQRSFIQPS
	9	Dg9-III	FPQPQQQLPQPQQPQQSFPQQQRPFIQPS
	9	Dg9-IV	QPQQPFPHQPQQPFPQTQQPQQPFPKQPQQPFPQTQQPQQPFPQLQQPQQPFPQPQQQLPQPQQPQQSFPQQQRPFIQPS
	10	Dg10-I	FLQPQQPFPQQPQQPYPQQPQQPFPQTQQPQQLFPQSQQPQQQFSQPQQQFPQPQQPQQSFPQQQPPFIQPS

## Sheet: Supp. Table 4
Supplementary Table 4. Spot volumes for individual α- and γ-gliadins.
Protein Type	Genome	Accession No.	# spots1	Spot Numbers	Total Spot Volume
alpha	A	AKC91211	1	31	1.32
		AKC91203	1	34	3.268
		AKB95609	1	35	0.369
		AKC91236	1	46	0.759
		AKC91207	1	47	2.692
		ABQ52124	2	50, 51	1.92
		AKC91229	1	63	0.764
		AFF27490	1	91	0.889
		TOTAL			11.981
alpha	B	BAM08461	1	19	0.227
		BAM08459	2	21, 25	1.735
		BU-α23	2	26, 39	3.903
		BAM08455	1	27	1.017
		BU-α12	1	38	1.504
		BU-α8	1	40	3.026
		TOTAL			11.412
alpha	D	ACX71610	1	29	1.06
		BU-α4	2	30, 33	3.432
		AFX69619	2	32, 44	1.747
		BU-α10	1	36	2.78
		BU-α3	3	37, 43, 92	4.631
		AFQ13463	1	45	0.883
		BU-α1	2	53, 54	2.053
		TOTAL			16.586
alpha	unk	AFX69625	1	23	0.355
		AFX69606	1	28	1.656
		TOTAL			2.011
gamma	A	AGJ50340	2	24, 41	2.221
		ACJ03455	1	64	0.603
		BU-γ6	1	66	4.551
		ACJ03500	1	67	0.24
		TOTAL			7.615
gamma	B	BU-γ5	10	10, 11, 13, 14, 15, 16, 17, 56, 95, 96	4.61
		BU-γ7	4	60, 61, 93, 94	2.124
		BU-γ9	1	70	0.38
		BU-γ10	1	52	0.605
		TOTAL			7.719
gamma	D	BU-γ2	2	58, 73	3.307
		AAD30440	2	48, 49	3.256
		BU-γ4	3	59, 62, 65	2.948
		TOTAL			9.511
1 number of spots in which specific α- or γ-gliadin was identified as the predominant protein.
